# Supplementary material for: Evaluating Quality of Life in Surgically Treated IBD Patients: A Systematic Review of Physical, Emotional and Social Impacts
Source: Medicina (Kaunas). 2025 Sep 13;61(9):1662. doi: 10.3390/medicina61091662 (PMC12471534; doi:10.3390/medicina61091662)
Supplement: Supplementary file 1 [file medicina-61-01662-s001.zip]

Archive with 1 entries (1 files):
- medicina-3681180-supplementary.pdf
